# Supplementary material for: Amphioxus adenosine-to-inosine tRNA-editing enzyme that can perform C-to-U and A-to-I deamination of DNA
Source: Commun Biol. 2023 Jul 18;6:744. doi: 10.1038/s42003-023-05134-0 (PMC10354150; doi:10.1038/s42003-023-05134-0)
Supplement: Supplementary file 4 — Supplementary Data 1 [file 42003_2023_5134_MOESM4_ESM.xlsx]

## Sheet: Fig. 2
Fig. 2a	RifR frequency (ⅹ10-9)								NalR frequency (ⅹ10-9)
	MmAID	BjADAT2	BjADAT2-RQGG	BjADAT3	EcTadA	TadA8e	pet28a empty vector		MmAID	BjADAT2	BjADAT2-RQGG	BjADAT3	EcTadA	pet28a empty vector
	265	10.8843	10.4167	12.9534	3.44828	96.4286	4.62963		15	4.7619	2.08333	4.66321	0.492611	3.24074
	52.3809	21.8045	13.6986	27.3504	3.62117	180.769	4		9.52381	0.75188	1.36986	1.7094	0.835655	1.53846
	7.40741	20.1681	4.37956	10.4972	7.72947	67.4419	3.06122		6.17284	6.72269	2.91971	2.76243	0.680272	0
	76.4706	7.75194	5.76923	5.88235	11.8812	15	4.14201		17.6471	4.65116	0.961538	2.35294	2.31023	1.77515
	140.741	41.7476	6.55738	9.7561	4.37158	172.222	3.81356		22.2222	1.94175	4.09836	3.83275	0.985222	0.423729
	18.4211	14.2857	7.46269	9.7561	13.8365	14.2857	5.84416		2.63158	10.9244	0	3.41463	0.361011	0.649351
	27.5	30.9091	3.9604	8.57143	2.80374	7.40741	6.54545		10	8.18182	6.93069	0.408163	1.86916	0.363636
	50	22.5296	7.54717	5.33333	15.5738	13.0435	53.1328		20	3.95257	0	0.666667	2.45902	0.250627
Fig. 2e	Base substitution frequency (ⅹ10-5)
		empty vector			BjADAT2			BjADAT2-RQGG
	C:G→T:A	1.98775	1.64359	1.82405	2.11928	2.1183	2.20824	1.68423	1.92528	1.87176
	A:T→G:C	1.48603	1.36339	1.53917	1.61855	1.58808	1.81506	1.33483	1.59914	1.48554
	A:T→T:A	0.229799	0.205314	0.260193	0.240416	0.253551	0.284768	0.201169	0.239895	0.255748
	C:G→A:T	0.657039	0.428937	0.532031	0.712029	0.653317	0.948292	0.376574	0.537002	0.568756
	A:T→C:G	0.0962968	0.0894026	0.107323	0.0684931	0.0939076	0.0904871	0.0693067	0.085173	0.111118
	C:G→G:C	0.308529	0.250547	0.272258	0.330803	0.332088	0.361095	0.240057	0.315958	0.308963
Fig. 2f	Base substitution frequency (ⅹ10-6)
		empty vector			BjADAT2			BjADAT2-RQGG
	ACA	0.700559	0.517129	0.624261	0.615004	0.692226	0.62775	0.58672	0.556829	0.524723
	ACC	0.8527	0.597304	0.809525	0.825098	0.859627	0.938848	0.65958	0.805714	0.752225
	ACG	0.934078	0.785716	0.869937	0.882397	0.882249	0.927737	0.655746	0.788841	0.983397
	ACT	0.283054	0.200438	0.277897	0.263573	0.271461	0.211102	0.214747	0.257322	0.297221
	CCA	2.2892	1.96028	2.41247	2.57461	2.41148	2.55544	2.02092	2.27794	2.11724
	CCC	0.927002	0.745628	1.00284	1.07339	0.959163	1.01662	0.839815	1.01663	0.950373
	CCG	2.17244	2.08054	2.38025	2.44473	2.36171	2.74988	1.90972	2.19357	2.07321
	CCT	0.431657	0.344753	0.382611	0.416369	0.470533	0.527755	0.371973	0.42184	0.488029
	GCA	1.45773	1.02624	1.34518	1.31786	1.42517	1.53327	1.05456	1.27396	1.30997
	GCC	1.94953	1.43113	1.89695	2.02073	2.0812	2.12768	1.49173	1.71267	1.68792
	GCG	2.06629	1.70773	2.09429	2.19644	2.14907	2.17213	1.74482	1.84344	1.98881
	GCT	0.760708	0.553208	0.684673	0.714321	0.764616	0.883295	0.651911	0.797278	0.763234
	TCA	2.1689	2.01239	2.56551	2.56315	2.42505	2.61655	2.18198	2.23153	2.07688
	TCC	0.817319	0.697523	0.70481	0.848017	0.950114	0.761078	0.690258	0.847898	0.730209
	TCG	1.74786	1.54337	1.81237	2.02455	2.05858	2.04991	1.47639	1.84766	1.59619
	TCT	0.318436	0.232508	0.346364	0.412549	0.420765	0.383317	0.291442	0.379656	0.377947
Fig. 2g	Base substitution frequency (ⅹ10-6)
		empty vector			BjADAT2			BjADAT2-RQGG
	AAA	1.62829	1.49178	1.50252	1.91689	1.79468	2.03596	1.50765	1.93529	1.67559
	AAC	0.713472	0.504189	0.69629	0.735497	0.704307	0.84499	0.61656	0.725734	0.582047
	AAG	0.76162	0.696508	0.916171	0.781465	0.787781	0.958099	0.670565	0.85173	0.762834
	AAT	0.560272	0.576958	0.544467	0.592994	0.646919	0.771802	0.558054	0.524141	0.63496
	CAA	1.47509	1.37223	1.64911	1.69624	1.6486	1.94281	1.26912	1.69338	1.43307
	CAC	0.770374	0.857641	0.968524	0.735497	0.907774	0.951445	0.675065	0.786212	0.87307
	CAG	1.42257	1.4346	1.69099	1.73301	1.54426	1.65006	1.32313	1.59762	1.51685
	CAT	0.735357	0.701706	0.659643	0.749287	0.73561	0.904871	0.72007	0.816451	0.740787
	GAA	1.72021	1.60613	1.77475	2.01802	2.14944	2.29544	1.66966	1.8093	1.85197
	GAC	0.608421	0.457408	0.49735	0.542429	0.605183	0.592158	0.454544	0.514062	0.582047
	GAG	0.739734	0.670519	0.748643	0.712513	0.730393	0.964752	0.612059	0.801331	0.670236
	GAT	0.682832	0.64453	0.70676	0.661947	0.615617	0.751841	0.544553	0.725734	0.595275
	TAA	1.68082	1.45019	1.71717	1.82035	1.68512	1.86962	1.43564	1.83449	1.75937
	TAC	0.450844	0.369045	0.460703	0.491864	0.474755	0.592158	0.51755	0.473743	0.48063
	TAG	0.402696	0.389837	0.376939	0.422911	0.401716	0.399208	0.346533	0.418305	0.286614
	TAT	0.507747	0.410628	0.481644	0.574607	0.44867	0.625426	0.427541	0.483823	0.410078

## Sheet: Fig. 3
Fig. 3e	hpDNA-A deamination (%)								hpDNA-C deamination (%)
		BjADAT2			BjADAT2+BjADAT3					BjADAT2			BjADAT2+BjADAT3
	0.25h	3.48468	2.54069	3.11297	14.6154	16.6435	14.0429		0.25h	10.6577	11.0183	12.2842	16.732	14.4373	13.1119
	0.5h	6.3732	5.96178	6.11399	22.874	24.6325	20.4919		0.5h	18.0599	18.069	17.9174	25.3299	21.2388	19.1226
	1h	12.469	14.3058	11.9937	33.7379	35.5933	27.2422		1h	23.1156	22.2876	22.1106	37.2732	27.1425	26.8503
	2h	19.4342	21.7877	18.8164	43.3496	45.5515	35.2911		2h	27.3486	27.0322	32.4571	45.3786	34.8625	44.0212
	4h	24.9326	27.5813	24.9602	57.2058	53.7821	42.5421		4h	26.872	32.5484	35.4245	50.5198	38.7086	43.0303
	8h	31.4403	32.408	31.8019	66.4574	52.9872	43.1185		8h	24.9275	32.8834	38.0274	54.9854	40.1687	44.5075
	16h	45.2752	45.348	46.7333	70.0235	67.2043	54.6279		16h	30.376	33.9776	39.9585	67.761	41.8908	51.7581
	ssDNA-A deamination (%)								ssDNA-C deamination (%)
		BjADAT2			BjADAT2+BjADAT3					BjADAT2			BjADAT2+BjADAT3
	4h	9.09678	6.45031	6.4775	3.68211	3.69705	3.92554		4h	8.72033	7.20273	6.83355	5.72559	4.37937	3.76752
	8h	13.3984	12.1753	8.18399	5.58631	6.14396	6.49766		8h	13.6402	9.00864	9.25325	9.71251	7.04438	5.42195
	16h	16.8689	11.2254	10.6893	6.63445	7.42516	6.97701		16h	15.6068	13.7612	13.1114	10.4221	9.4886	7.21501
	32h	23.1482	20.772	19.3878	7.59388	8.87804	8.1841		32h	16.931	16.2718	16.7437	12.2966	9.8012	8.34951
Fig. 3f	Adenosine in linear structure								Adenosine in the loop of hairpin structure
		BjADAT2			BjADAT2+BjADAT3					BjADAT2			BjADAT2+BjADAT3
	0.25h	6.61046	4.27317	7.85324	0	0	0		0.25h	18.7229	14.1234	18.5365	8.87822	30.9325	20.4475
	0.5h	19.0596	15.7016	12.9039	0	0	0		0.5h	25.929	23.1256	21.1179	34.0793	31.8342	32.8943
	1h	18.8518	19.5979	12.3102	2.96849	0	0		1h	27.9477	29.3423	25.3892	44.3075	40.5565	36.1221
	2h	22.4338	18.4381	10.506	6.441	8.08705	6.81362		2h	34.6106	34.9832	33.5361	49.7338	47.5329	51.9083
	4h	27.4944	17.985	13.3752	10.2889	6.25872	10.5264		4h	34.4778	39.3209	39.5215	54.3837	56.2409	56.7318
	8h	24.5832	17.6757	16.4987	11.0801	7.79924	14.3456		8h	41.9299	48.156	49.0394	60.401	63.1723	58.3244
	A value of 0 means that there is no product band at the theoretical position.
Fig. 3g	Cytidine in linear structure								Cytidine in the loop of hairpin structure
		BjADAT2			BjADAT2+BjADAT3					BjADAT2			BjADAT2+BjADAT3
	0.25h	0	2.00179	1.41154	0	0	0		0.25h	20.6335	11.2109	9.90134	16.2802	20.6754	25.4873
	0.5h	13.1197	10.3444	9.5657	0	0	0		0.5h	22.8045	16.959	17.8988	36.6283	31.921	33.1213
	1h	14.6577	11.445	9.4584	0	0	0		1h	22.4242	19.9725	15.6364	38.6079	39.1114	38.5734
	2h	17.6468	10.271	13.5613	0	0	0		2h	29.2001	24.5347	22.4036	43.0464	47.1848	44.0576
	4h	19.9785	16.0218	15.964	0	0	0		4h	32.4325	28.5759	27.2475	44.4048	49.8534	46.8111
	8h	22.6859	23.5868	17.901	0	0	0		8h	35.0086	29.0423	33.8187	50.1274	52.7439	52.6789
	A value of 0 means that there is no product band at the theoretical position.

## Sheet: Fig. 4
Fig. 4b	CanR frequency (ⅹ10-7)
	BjADAT2	BjADAT3	BjADAT2/3	pESC empty vector
	7.5	2.15385	3.84483	2.30769
	5.92771	3.51724	4.3964	3.86364
	13.1579	47.5294	2.95918	3.6875
	21	1.91667	2.04839	2.6
	7.5	1.62112	2.12359	3.32
	4.57143	2.73684	4.44444	1.95522
	11.5	1.40426	1.18518	1.64835
	8.95161	4.32857	1.54546	5.11364
	10.5	6.16071	1.9901	4.51515
	3	1.84932	3.14118	6
Fig. 4c	CanR frequency (ⅹ10-7)
	WT	H56R&E58Q	C92G&C95G	C89V	N113D	C148A	Y156G	pYES6 empty vector
	4.68085	4.8172	4.42308	1.53846	0.938144	1.93617	7.84615	1.42105
	10.7143	0.848485	1.52174	1.87671	5.44444	1.46154	3.62162	0.865672
	4.28	1.59702	0.929825	2	1.66667	0.575	1.48148	1.63044
	23.4375	0.836066	0.991453	2.89888	0.993056	3.52381	6.66667	1.19118
	20.6429	3.11429	2.01299	1	1.2	0.947368	2.72	1.60236
	3.11321	2.02128	1.32609	2.98182	1.44643	0.495868	1.0375	0.72093
	4.91304	0.677852	0.904412	1.52174	0.6875	1.8871	1.8	0.840909
	10.5106	2.29231	0.649351	12.3333	1.77778	1.54393	8.16667	0.816092
	5.8	1.0625	0.397959	5.64706	1.26582	1.29911	1.53333	2.375
	3.71429	0.701492	1.27273	1.51429	1.09589	4.22857	1.84337	0.870968
	6.32353	0.793103	0.8875	3.60606	2.22727	0.795276	1.78462	0.613636
	7.12	0.725	0.709091	5.24138	0.985611	2.16949	11.2	1.19231
	6.41936	0.649351	1.60606	0.826087	5.33333	1.08163	1.87342	1.63636
	10.7097	9.42857	4.69231	10.6667	1.32967	1.98077	3.875	0.894737
	37.6364	1.77778	1.95454	3.15	1.44615	0.768362	5.5	0.982143

## Sheet: Fig. 5
Fig. 5	RifR frequency (ⅹ10-9)
	DrADAT2	DrADAT3	DrADAT2/3	BjADAT2	BjADAT3	BjADAT2/3	MyADAT2	MyADAT3	MyADAT2/3	EcTadA	pet-Duet empty vector
	10.1942	1.23457	12.549	9.09091	16.8675	11.811	29.5454	17.6991	86.6379	7.31707	3.84615
	20.283	12.9032	8.92857	123.077	8.71795	5.10949	4.16667	6.29371	5.86081	22.2222	21.4286
	9.57096	6.87023	13.4832	50	6.13497	6.66667	8.33333	6.52174	1.5625	8.33333	3.22581
	10.4651	10.8911	2.83019	9.52381	7.25389	27.1429	12.931	6.62252	3.75587	25	1.11111
	4.51977	3.125	2.29358	86.6667	24.4186	22.2222	7.35294	9.84456	10.0719	11.3636	27.2727
	7.03518	6.97674	6.27063	30.9524	26.8657	37.9032	0	17.0833	8.93471	6.09756	5.64516
	0.917431	26.1306	12.1019	16	4.90798	54.3624	15.2174	5.35714	9.23077	0	3.84615
	7.08661	15.942	2.71318	22.5806	5.85106	9.52381	1.6129	13.7441	9.26829	15.3846	1

## Sheet: Supplementary Fig. 6
Supplementary Fig. 6	Base substitution frequency (ⅹ10-3)
	C:G→T:A	A:T→G:C	A:T→T:A	C:G→A:T	A:T→C:G	C:G→G:C
	8.36441	6.64233	2.86289	3.12143	2.59512	2.52772
	8.3285	6.61767	2.85359	3.11593	2.58522	2.52073
	8.32513	6.60665	2.85095	3.11075	2.58116	2.51662

## Sheet: Supplementary Fig. 7
Supplementary Fig. 7b	RifR frequency (ⅹ10-9)
		His-tagged BjADAT2	His-tagged BjADAT2	untagged BjADAT2	untagged BjADAT2	His-tagged BjADAT3	His-tagged BjADAT3	untagged BjADAT3	untagged BjADAT3	pet28a empty vector	pet28a empty vector
	IPTG	+	-	+	-	+	-	+	-	+	-
		10.8843	32.1429	13.6054	6.84211	12.9534	5.34351	10.4265	3.47222	4.62963	0.909091
		21.8045	22.4806	27.1795	10.2564	27.3504	8.45588	8.62944	21.9269	4	5.10204
		20.1681	5	9.94475	7.25807	10.4972	5.45455	3.19149	5.91133	3.06122	19.2
		7.75194	5.55556	23	2.48447	5.88235	4.08163	10.2941	3.09278	4.14201	1.0582
		41.7476	4.7619	21.9512	6.57277	9.7561	3.0303	5.66038	9.79382	3.81356	10.7527
		14.2857	2.46914	22.4719	5.64972	9.7561	4.48718	12.549	1.88679	5.84416	4.37956
		30.9091	1.33333	11.9403	4.6729	8.57143	3.0888	11.1111	5.46875	6.54545	0
		22.5296	4.34783	27.7027	6.06061	5.33333	1.29032	5.81395	8.16327	53.1328	3.90625
